# Supplementary material for: Burst-by-Burst Measurement of Rotational Diffusion at Nanosecond Resolution Reveals Hot-Brownian Motion and Single-Chain Binding
Source: ACS Nano. 2023 Jun 23;17(13):12684–92. doi: 10.1021/acsnano.3c03392 (PMC10339794; doi:10.1021/acsnano.3c03392)
Supplement: Supplementary file 1 — nn3c03392_si_001.zip [file nn3c03392_si_001.zip]

Archive with 28 entries (28 files):
- Supplementary.tex
- SupplementaryRef.bib
- S_HBM trace.pdf
- S_HBM_slow.pdf
- S_cross_trace.pdf
- S_TEM.png
- S_TEM_hist.pdf
- S_TEM_scat.pdf
- S_Pecora_functions.pdf
- S_Random walk.pdf
- S_cross_parallel_walk.pdf
- S_random_walk_gaussian.pdf
- S_Random_walk_hist.pdf
- S_GNR_spectrum.pdf
- S_cross_parallel gaussian random walk.pdf
- S_TEM_higher_threshold.pdf
- Supplementary.aux
- S_alpha.pdf
- S_HBM_simulation.pdf
- S_PVA_Affinity.pdf
- S_coordinate.pdf
- S_PVA.pdf
- S_BSA.pdf
- S_wavelengths.pdf
- S_overlap.pdf
- S_PVA_translation.pdf
- S_HBM_translation.pdf
- S_LSPR_785_795.pdf
