# Supplementary material for: Burst-by-Burst Measurement of Rotational Diffusion at Nanosecond Resolution Reveals Hot-Brownian Motion and Single-Chain Binding
Source: ACS Nano. 2023 Jun 23;17(13):12684–92. doi: 10.1021/acsnano.3c03392 (PMC10339794; doi:10.1021/acsnano.3c03392)
Supplement: Supplementary file 1 — nn3c03392_si_001.zip [file nn3c03392_si_001.zip › SupplementaryRef.bib]

@article{hohenester2012mnpbem,
  title={MNPBEM--A Matlab Toolbox for the Simulation of Plasmonic Nanoparticles},
  author={Hohenester, Ulrich and Tr{\"u}gler, Andreas},
  journal={Computer Physics Communications},
  volume={183},
  number={2},
  pages={370--381},
  year={2012},
  publisher={Elsevier}
}


@article{tirado1984comparison,
  title={Comparison of Theories for the Translational and Rotational Diffusion Coefficients of Rod-like Macromolecules. Application to Short DNA Fragments},
  author={Tirado, M Mercedes and Mart{\'\i}nez, Carmen L{\'o}pez and de la Torre, Jos{\'e} Garc{\'\i}a},
  journal={The Journal of chemical physics},
  volume={81},
  number={4},
  pages={2047--2052},
  year={1984},
  publisher={American Institute of Physics}
}


@incollection{baffou2018thermoplasmonics,
  title={Thermoplasmonics},
  author={Baffou, Guillaume},
  booktitle={Thermoplasmonics: Heating Metal Nanoparticles Using Light},
  edition={First},
  pages={81--96},
  year={2018},
  publisher={Cambridge University Press}
}


@article{rings2012rotational,
  title={Rotational Hot Brownian Motion},
  author={Rings, Daniel and Chakraborty, Dipanjan and Kroy, Klaus},
  journal={New Journal of Physics},
  volume={14},
  number={5},
  pages={053012},
  year={2012},
  publisher={IOP Publishing}
}


@book{Bohren,
  TITLE = {Absorption and Scattering of Light by Small Particles},
  AUTHOR = {Bohren, Craig F. and Huffman, Donald R.},
  YEAR = {1998},
  PUBLISHER = {WILEY‐VCH},
}


@article{fulcher1925analysis,
  title={Analysis of Recent Measurements of the Viscosity of Glasses},
  author={Fulcher, Gordon S},
  journal={Journal of the American Ceramic Society},
  volume={8},
  number={6},
  pages={339--355},
  year={1925},
  publisher={Wiley Online Library}
}


@article{rings2010hot,
  title={Hot Brownian Motion},
  author={Rings, Daniel and Schachoff, Romy and Selmke, Markus and Cichos, Frank and Kroy, Klaus},
  journal={Physical review letters},
  volume={105},
  number={9},
  pages={090604},
  year={2010},
  publisher={APS}
}


@article{langmuir1918adsorption,
  title={The Adsorption of Gases on Plane Surfaces of Glass, Mica and Platinum.},
  author={Langmuir, Irving},
  journal={Journal of the American Chemical society},
  volume={40},
  number={9},
  pages={1361--1403},
  year={1918},
  publisher={ACS Publications}
}

@article{Zijlstra2012,
    title={Optical Detection of Single Non-Absorbing Molecules Using the Surface Plasmon Resonance of a Gold Nanorod},
  author={Zijlstra, Peter and Paulo, Pedro M .R. and Orrit, Michel},
  journal={Nature Nanotechnology},
  volume={7},
  number={6},
  pages={379--382},
  year={2012},
}
