# Supplementary material for: Burst-by-Burst Measurement of Rotational Diffusion at Nanosecond Resolution Reveals Hot-Brownian Motion and Single-Chain Binding
Source: ACS Nano. 2023 Jun 23;17(13):12684–92. doi: 10.1021/acsnano.3c03392 (PMC10339794; doi:10.1021/acsnano.3c03392)
Supplement: Supplementary file 1 — nn3c03392_si_001.zip [file nn3c03392_si_001.zip › Supplementary.aux]

\relax 
\providecommand\hyper@newdestlabel[2]{}
\citation{achemso-control}
\bibstyle{achemso}
\providecommand{\mciteSetMaxWidth}[3]{\relax}
\providecommand{\mciteSetMaxCount}[3]{\relax}
\providecommand\HyperFirstAtBeginDocument{\AtBeginDocument}
\HyperFirstAtBeginDocument{\ifx\hyper@anchor\@undefined
\global\let\oldnewlabel\newlabel
\gdef\newlabel#1#2{\newlabelxx{#1}#2}
\gdef\newlabelxx#1#2#3#4#5#6{\oldnewlabel{#1}{{#2}{#3}}}
\AtEndDocument{\ifx\hyper@anchor\@undefined
\let\newlabel\oldnewlabel
\fi}
\fi}
\global\let\hyper@last\relax 
\gdef\HyperFirstAtBeginDocument#1{#1}
\providecommand\HyField@AuxAddToFields[1]{}
\providecommand\HyField@AuxAddToCoFields[2]{}
\@writefile{toc}{\contentsline {section}{\numberline {S1}Sample preparation}{1}{section.1}\protected@file@percent }
\newlabel{Sample_preparation}{{S1}{1}{Sample preparation}{section.1}{}}
\newlabel{Sample_preparation@cref}{{[section][1][]S1}{[1][1][]1}}
\@writefile{toc}{\contentsline {section}{\numberline {S2}TEM}{2}{section.2}\protected@file@percent }
\newlabel{TEM}{{S2}{2}{TEM}{section.2}{}}
\newlabel{TEM@cref}{{[section][2][]S2}{[1][2][]2}}
\@writefile{lof}{\contentsline {figure}{\numberline {S1}{\ignorespaces Transmission electron microscopy (TEM) images of the GNRs that have been used in our measurement. GNRs with different aspect ratios and some spheres are clear in the images.\relax }}{2}{figure.caption.1}\protected@file@percent }
\providecommand*\caption@xref[2]{\@setref\relax\@undefined{#1}}
\newlabel{S_TEM}{{S1}{2}{Transmission electron microscopy (TEM) images of the GNRs that have been used in our measurement. GNRs with different aspect ratios and some spheres are clear in the images.\relax }{figure.caption.1}{}}
\newlabel{S_TEM@cref}{{[figure][1][]S1}{[1][2][]2}}
\@writefile{lof}{\contentsline {figure}{\numberline {S2}{\ignorespaces \textbf  {a)} By automatic extraction of dimensions of 2680 nanoparticles from TEM images, the scatter plot shows two groups of particles: nanorods (blue circles) and spheres (gray circles). Because spherical nanoparticles are not visible in our measurement, we exclude them. \textbf  {b)} Histogram of length distribution with a fitted gaussian curve whcih has mean value of \SI {51.7}{\nm } and standard deviation of \SI {4.2}{\nm }. \textbf  {c)} Histogram of diameter distribution of GNRs with fitted gaussian curve. Mean diameter is \SI {14.9}{\nm } and standard deviation is \SI {1.2}{\nm }. \textbf  {d)} Distribution of aspect ratios (AR) which has mean value of 3.4 and standard deviation of 0.3.\relax }}{3}{figure.caption.2}\protected@file@percent }
\newlabel{S_TEM_hist}{{S2}{3}{\textbf {a)} By automatic extraction of dimensions of 2680 nanoparticles from TEM images, the scatter plot shows two groups of particles: nanorods (blue circles) and spheres (gray circles). Because spherical nanoparticles are not visible in our measurement, we exclude them. \textbf {b)} Histogram of length distribution with a fitted gaussian curve whcih has mean value of \SI {51.7}{\nm } and standard deviation of \SI {4.2}{\nm }. \textbf {c)} Histogram of diameter distribution of GNRs with fitted gaussian curve. Mean diameter is \SI {14.9}{\nm } and standard deviation is \SI {1.2}{\nm }. \textbf {d)} Distribution of aspect ratios (AR) which has mean value of 3.4 and standard deviation of 0.3.\relax }{figure.caption.2}{}}
\newlabel{S_TEM_hist@cref}{{[figure][2][]S2}{[1][2][]3}}
\@writefile{toc}{\contentsline {section}{\numberline {S3}Autocorrelation based spike finder}{3}{section.3}\protected@file@percent }
\newlabel{section:Autoco_spike_finder}{{S3}{3}{Autocorrelation based spike finder}{section.3}{}}
\newlabel{section:Autoco_spike_finder@cref}{{[section][3][]S3}{[1][3][]3}}
\@writefile{toc}{\contentsline {section}{\numberline {S4}Parallel- and cross-polarization comparison}{4}{section.4}\protected@file@percent }
\newlabel{section:Parallel- and cross}{{S4}{4}{Parallel- and cross-polarization comparison}{section.4}{}}
\newlabel{section:Parallel- and cross@cref}{{[section][4][]S4}{[1][4][]4}}
\@writefile{lof}{\contentsline {figure}{\numberline {S3}{\ignorespaces Measured scattering time trace with cross polarization configuration and with \SI {49}{\micro \W } as the laser power. \textbf  {a)} \SI {100}{\milli \s } time trace which shows clear event between 0 to \SI {10}{\milli \s }. \textbf  {b)} Intensity graph of autocorrelation (as color) over the scattering time trace in (a), which shows a high contrast during the event. \textbf  {c, d)} Zoom in to the event shows fast fluctuations of the intensity due to rotational diffusion of gold nanorod. \textbf  {e)} Autocorrelation of the event (blue) with a single exponential fitted curve (red) on the fast component, which has decay time of \SI {4.9}{\micro \s }.\relax }}{5}{figure.caption.3}\protected@file@percent }
\newlabel{S_cross_trace}{{S3}{5}{Measured scattering time trace with cross polarization configuration and with \SI {49}{\micro \W } as the laser power. \textbf {a)} \SI {100}{\milli \s } time trace which shows clear event between 0 to \SI {10}{\milli \s }. \textbf {b)} Intensity graph of autocorrelation (as color) over the scattering time trace in (a), which shows a high contrast during the event. \textbf {c, d)} Zoom in to the event shows fast fluctuations of the intensity due to rotational diffusion of gold nanorod. \textbf {e)} Autocorrelation of the event (blue) with a single exponential fitted curve (red) on the fast component, which has decay time of \SI {4.9}{\micro \s }.\relax }{figure.caption.3}{}}
\newlabel{S_cross_trace@cref}{{[figure][3][]S3}{[1][4][]5}}
\@writefile{toc}{\contentsline {subsection}{\numberline {S4.1}Random walk on a sphere}{5}{subsection.4.1}\protected@file@percent }
\newlabel{Random walk on a sphere}{{S4.1}{5}{Random walk on a sphere}{subsection.4.1}{}}
\newlabel{Random walk on a sphere@cref}{{[subsection][1][4]S4.1}{[1][5][]5}}
\citation{hohenester2012mnpbem}
\citation{hohenester2012mnpbem}
\citation{hohenester2012mnpbem}
\newlabel{eq:random_walk}{{1}{6}{Random walk on a sphere}{equation.4.1}{}}
\newlabel{eq:random_walk@cref}{{[equation][1][]1}{[1][6][]6}}
\newlabel{eq:random_walk_vector}{{2}{6}{Random walk on a sphere}{equation.4.2}{}}
\newlabel{eq:random_walk_vector@cref}{{[equation][2][]2}{[1][6][]6}}
\newlabel{eq:delta_r}{{3}{6}{Random walk on a sphere}{equation.4.3}{}}
\newlabel{eq:delta_r@cref}{{[equation][3][]3}{[1][6][]6}}
\@writefile{lof}{\contentsline {figure}{\numberline {S4}{\ignorespaces \textbf  {a)} Output of the random walk on an unit sphere for 200 steps as an example. \textbf  {b)} We considered a linearly polarized plane wave with electric field along the z axis as an incident light and a GNR with dimensions of {53.6$\times $14.7} \si {\nm \squared } (Which is the mean dimension of our on the resonance GNRs (see Fig.\nobreakspace  {}\ref {S_TEM_scat}d,e)) in the center of this sphere. We calculated the scattering cross section for each step of the random walk by MNPBEM\mciteCiteA  {\@auxout }{main}{\relax }{\relax }{\cite }{hohenester2012mnpbem} toolbox in MATLAB. Figure b shows the scattering cross section of this GNR with \SI {785}{\nm } as the incident wavelength. \textbf  {c)} Calculated scattering cross section as a function of polar angle $\theta $ (blue), the fitted red curve is $y=Acos^4(\theta )+Bcos^2(\theta )+c$. The fitting parameters are $A=0.022$, $B=1214.79$ and $C=0.29$. These coefficients show that the angle dependence of the scattering cross section is well defined by $cos^2(\theta )$. The non-zero values of A and C are negligible that could be due to the statistical noise in the simulation. \relax }}{7}{figure.caption.4}\protected@file@percent }
\newlabel{S_Random walk}{{S4}{7}{\textbf {a)} Output of the random walk on an unit sphere for 200 steps as an example. \textbf {b)} We considered a linearly polarized plane wave with electric field along the z axis as an incident light and a GNR with dimensions of {53.6$\times $14.7} \si {\nm \squared } (Which is the mean dimension of our on the resonance GNRs (see Fig.~\ref {S_TEM_scat}d,e)) in the center of this sphere. We calculated the scattering cross section for each step of the random walk by MNPBEM\cite {hohenester2012mnpbem} toolbox in MATLAB. Figure b shows the scattering cross section of this GNR with \SI {785}{\nm } as the incident wavelength. \textbf {c)} Calculated scattering cross section as a function of polar angle $\theta $ (blue), the fitted red curve is $y=Acos^4(\theta )+Bcos^2(\theta )+c$. The fitting parameters are $A=0.022$, $B=1214.79$ and $C=0.29$. These coefficients show that the angle dependence of the scattering cross section is well defined by $cos^2(\theta )$. The non-zero values of A and C are negligible that could be due to the statistical noise in the simulation. \relax }{figure.caption.4}{}}
\newlabel{S_Random walk@cref}{{[figure][4][]S4}{[1][6][]7}}
\@writefile{toc}{\contentsline {subsection}{\numberline {S4.2}Rotational correlation function}{7}{subsection.4.2}\protected@file@percent }
\newlabel{Rotational correlation function}{{S4.2}{7}{Rotational correlation function}{subsection.4.2}{}}
\newlabel{Rotational correlation function@cref}{{[subsection][2][4]S4.2}{[1][7][]7}}
\newlabel{eq:1}{{4}{8}{Rotational correlation function}{equation.4.4}{}}
\newlabel{eq:1@cref}{{[equation][4][]4}{[1][8][]8}}
\newlabel{eq:2}{{5}{8}{Rotational correlation function}{equation.4.5}{}}
\newlabel{eq:2@cref}{{[equation][5][]5}{[1][8][]8}}
\newlabel{eq:3}{{6}{8}{Rotational correlation function}{equation.4.6}{}}
\newlabel{eq:3@cref}{{[equation][6][]6}{[1][8][]8}}
\@writefile{lof}{\contentsline {figure}{\numberline {S5}{\ignorespaces \textbf  {a)} Intensity changes versus step number of the random walk calculated according to Equation \ref {eq:2} for parallel (blue) and cross (orange) polarization configurations. \textbf  {b)} Autocorrelations of the intensity traces in (a), calculated for $2 \times 10^6$ steps which shows faster decay for cross polarization (orange dots) in comparison to the parallel one (blue dots). A double exponential function according to Equation \ref {eq:3} have been fitted to the autocorrelations as the black curve. The fitting parameters are shown in the following tables. The values of the fitting parameters are in agreement with the theoretical values of Pecora's formula in Equation \ref {eq:1}. The agreement of the fitting parameters for the cross polarization is batter than the parallel one. (Probably due to the fact that the two components of the double exponential contribute comparably in the case of cross polarization, so it fits better by a double exponential function.)\relax }}{9}{figure.caption.5}\protected@file@percent }
\newlabel{S_cross_parallel_walk}{{S5}{9}{\textbf {a)} Intensity changes versus step number of the random walk calculated according to Equation \ref {eq:2} for parallel (blue) and cross (orange) polarization configurations. \textbf {b)} Autocorrelations of the intensity traces in (a), calculated for $2 \times 10^6$ steps which shows faster decay for cross polarization (orange dots) in comparison to the parallel one (blue dots). A double exponential function according to Equation \ref {eq:3} have been fitted to the autocorrelations as the black curve. The fitting parameters are shown in the following tables. The values of the fitting parameters are in agreement with the theoretical values of Pecora's formula in Equation \ref {eq:1}. The agreement of the fitting parameters for the cross polarization is batter than the parallel one. (Probably due to the fact that the two components of the double exponential contribute comparably in the case of cross polarization, so it fits better by a double exponential function.)\relax }{figure.caption.5}{}}
\newlabel{S_cross_parallel_walk@cref}{{[figure][5][]S5}{[1][8][]9}}
\@writefile{lot}{\contentsline {table}{\numberline {1}{\ignorespaces Comparing the ratio of $\frac  {\Gamma _4}{\Gamma _2}$ from the theoretical value in Equation \ref {eq:1} with our random walk simulation results in Fig.\nobreakspace  {}\ref {S_cross_parallel_walk}. The last two columns of the table are the normalized coefficients of $c_2$ and $c_4$.\relax }}{9}{table.1}\protected@file@percent }
\newlabel{tbl:parallel}{{1}{9}{Comparing the ratio of $\frac {\Gamma _4}{\Gamma _2}$ from the theoretical value in Equation \ref {eq:1} with our random walk simulation results in Fig.~\ref {S_cross_parallel_walk}. The last two columns of the table are the normalized coefficients of $c_2$ and $c_4$.\relax }{table.1}{}}
\newlabel{tbl:parallel@cref}{{[table][1][]1}{[1][9][]9}}
\@writefile{lot}{\contentsline {table}{\numberline {2}{\ignorespaces Ratio of $\frac  {\Gamma _4}{\Gamma _2}$ from the theoretical value in Equation \ref {eq:1} with our the walk simulation results in Fig.\nobreakspace  {}\ref {S_cross_parallel_walk} which are in good agreement. Also, the normalized values of $c_2$ and $c_4$ from the simulation are very close to the theoretical counterparts.\relax }}{10}{table.2}\protected@file@percent }
\newlabel{tbl:cross}{{2}{10}{Ratio of $\frac {\Gamma _4}{\Gamma _2}$ from the theoretical value in Equation \ref {eq:1} with our the walk simulation results in Fig.~\ref {S_cross_parallel_walk} which are in good agreement. Also, the normalized values of $c_2$ and $c_4$ from the simulation are very close to the theoretical counterparts.\relax }{table.2}{}}
\newlabel{tbl:cross@cref}{{[table][2][]2}{[1][9][]10}}
\@writefile{lof}{\contentsline {figure}{\numberline {S6}{\ignorespaces \textbf  {a)} Rotational correlation functions from Pecora's model for a dipole (equation 2 in the main text) for parallel (blue) and perpendicular (orange) polarization configurations. The correlation of perpendicular one decays faster than the parallel one. \textbf  {b)} Rotational correlation function of parallel polarization configuration (blue). A single exponential function (red) as a fitted curve $y=e^{-{1/\tau } x}$ with decay of 152.32. \textbf  {c)} Rotational correlation function of perpendicular (or cross) polarization and corresponding single exponential fitted curve with fitting parameter of $\tau $=76.13. By comparing two decay times, we see cross polarization decays two times faster than the parallel one which can explain the experimental histograms in the main text (Fig. 2e, f) for cross and parallel measurements. The ratio of the mean value in the experimental histograms is 2.08 which is good agreement with the theory (2.00).\relax }}{11}{figure.caption.6}\protected@file@percent }
\newlabel{S_Pecora_functions}{{S6}{11}{\textbf {a)} Rotational correlation functions from Pecora's model for a dipole (equation 2 in the main text) for parallel (blue) and perpendicular (orange) polarization configurations. The correlation of perpendicular one decays faster than the parallel one. \textbf {b)} Rotational correlation function of parallel polarization configuration (blue). A single exponential function (red) as a fitted curve $y=e^{-{1/\tau } x}$ with decay of 152.32. \textbf {c)} Rotational correlation function of perpendicular (or cross) polarization and corresponding single exponential fitted curve with fitting parameter of $\tau $=76.13. By comparing two decay times, we see cross polarization decays two times faster than the parallel one which can explain the experimental histograms in the main text (Fig. 2e, f) for cross and parallel measurements. The ratio of the mean value in the experimental histograms is 2.08 which is good agreement with the theory (2.00).\relax }{figure.caption.6}{}}
\newlabel{S_Pecora_functions@cref}{{[figure][6][]S6}{[1][10][]11}}
\@writefile{toc}{\contentsline {section}{\numberline {S5}Translational diffusion}{11}{section.5}\protected@file@percent }
\newlabel{Effect of the translational diffusion}{{S5}{11}{Translational diffusion}{section.5}{}}
\newlabel{Effect of the translational diffusion@cref}{{[section][5][]S5}{[1][11][]11}}
\@writefile{lof}{\contentsline {figure}{\numberline {S7}{\ignorespaces \textbf  {a)} Simulated intensity time trace of parallel polarization configuration, according to Equation \ref {eq:2}. \textbf  {b)} A gaussian curve with 800 steps as standard deviation. \textbf  {c)} Multiplication of the trace in (a) with the gaussian in curve in (b). Which causes a gaussian envelope for the intensity fluctuations which can be considered as an event in our measurement results. \textbf  {d)} Autocorrelation of the intensity trace in (a) with a single exponential curve fit (red) which has decay of 93 steps. \textbf  {e)} Autocorrelation of the simulated event in (c). Which shows two decay times similar to our experimental autocorrelations. The fast decay has been fitted with a single exponential function (red) with decay of 65 steps.\relax }}{12}{figure.caption.7}\protected@file@percent }
\newlabel{S_random_walk_gaussian}{{S7}{12}{\textbf {a)} Simulated intensity time trace of parallel polarization configuration, according to Equation \ref {eq:2}. \textbf {b)} A gaussian curve with 800 steps as standard deviation. \textbf {c)} Multiplication of the trace in (a) with the gaussian in curve in (b). Which causes a gaussian envelope for the intensity fluctuations which can be considered as an event in our measurement results. \textbf {d)} Autocorrelation of the intensity trace in (a) with a single exponential curve fit (red) which has decay of 93 steps. \textbf {e)} Autocorrelation of the simulated event in (c). Which shows two decay times similar to our experimental autocorrelations. The fast decay has been fitted with a single exponential function (red) with decay of 65 steps.\relax }{figure.caption.7}{}}
\newlabel{S_random_walk_gaussian@cref}{{[figure][7][]S7}{[1][12][]12}}
\@writefile{toc}{\contentsline {subsection}{\numberline {S5.1}Simulated event for cross and parallel polarizations}{13}{subsection.5.1}\protected@file@percent }
\newlabel{cross and parallel simulated events}{{S5.1}{13}{Simulated event for cross and parallel polarizations}{subsection.5.1}{}}
\newlabel{cross and parallel simulated events@cref}{{[subsection][1][5]S5.1}{[1][13][]13}}
\@writefile{lof}{\contentsline {figure}{\numberline {S8}{\ignorespaces \textbf  {a)} Simulated events for parallel (purple) and cross (orange) polarization configurations. That is the result of enveloping random walk in Fig.\nobreakspace  {}\ref {S_cross_parallel_walk} to a gaussian curve (see Section.\nobreakspace  {}\ref {Effect of the translational diffusion} for details, here we have considered 800 steps as the standard deviation of the gaussian envelope for both cross and parallel). \textbf  {b)} Corresponding autocorrelations of these events which show faster decay for cross polarization (36 steps) in comparison to the parallel one (47 steps). The decay times are extracted after fitting a single exponential function to the fast decay of each autocorrelation. \textbf  {c)} Histograms of decay times (by considering each step \SI {0.12}{\micro \s }, see Section.\nobreakspace  {}\ref {Effect of the translational diffusion}). The histograms have been fitted with a lognormal function (dash-dotted curve) which have mean values of \SI {10.73}{\micro \s } and \SI {4.88}{\micro \s } for parallel and cross polarization, respectively. Ratio of the mean values is 2.1 which is in agreement with the experimental histograms (Fig.2e,f in the main text). Also, the width of the histogram for cross polarization is narrower than the parallel one. Because the statistics of sub-bursts in an event for cross polarization is higher than the parallel one. The ratio of the standard deviation of two histograms is ${0.525}/{0.336}$=1.5 which is close to the expected value (because the statistics of sub-bursts in cross polarization is two times faster than the parallel one so the ratio of the width of the histograms should be $\sqrt  {2}$).\relax }}{14}{figure.caption.8}\protected@file@percent }
\newlabel{S_cross_parallel gaussian random walk}{{S8}{14}{\textbf {a)} Simulated events for parallel (purple) and cross (orange) polarization configurations. That is the result of enveloping random walk in Fig.~\ref {S_cross_parallel_walk} to a gaussian curve (see Section.~\ref {Effect of the translational diffusion} for details, here we have considered 800 steps as the standard deviation of the gaussian envelope for both cross and parallel). \textbf {b)} Corresponding autocorrelations of these events which show faster decay for cross polarization (36 steps) in comparison to the parallel one (47 steps). The decay times are extracted after fitting a single exponential function to the fast decay of each autocorrelation. \textbf {c)} Histograms of decay times (by considering each step \SI {0.12}{\micro \s }, see Section.~\ref {Effect of the translational diffusion}). The histograms have been fitted with a lognormal function (dash-dotted curve) which have mean values of \SI {10.73}{\micro \s } and \SI {4.88}{\micro \s } for parallel and cross polarization, respectively. Ratio of the mean values is 2.1 which is in agreement with the experimental histograms (Fig.2e,f in the main text). Also, the width of the histogram for cross polarization is narrower than the parallel one. Because the statistics of sub-bursts in an event for cross polarization is higher than the parallel one. The ratio of the standard deviation of two histograms is ${0.525}/{0.336}$=1.5 which is close to the expected value (because the statistics of sub-bursts in cross polarization is two times faster than the parallel one so the ratio of the width of the histograms should be $\sqrt {2}$).\relax }{figure.caption.8}{}}
\newlabel{S_cross_parallel gaussian random walk@cref}{{[figure][8][]S8}{[1][14][]14}}
\newlabel{eq:Log-norm}{{7}{15}{Simulated event for cross and parallel polarizations}{equation.5.7}{}}
\newlabel{eq:Log-norm@cref}{{[equation][7][]7}{[1][14][]15}}
\@writefile{toc}{\contentsline {subsection}{\numberline {S5.2}Effect of the duration of each event}{15}{subsection.5.2}\protected@file@percent }
\newlabel{event duration}{{S5.2}{15}{Effect of the duration of each event}{subsection.5.2}{}}
\newlabel{event duration@cref}{{[subsection][2][5]S5.2}{[1][15][]15}}
\newlabel{eq:statistcis}{{8}{15}{Effect of the duration of each event}{equation.5.8}{}}
\newlabel{eq:statistcis@cref}{{[equation][8][]8}{[1][15][]15}}
\@writefile{lof}{\contentsline {figure}{\numberline {S9}{\ignorespaces \textbf  {a)} Histogram of simulated decay times (Fig.\nobreakspace  {}\ref {S_random_walk_gaussian}e). Each color corresponds to a specific duration of the event ($\sigma $ of the gaussian curve in Fig.\nobreakspace  {}\ref {S_random_walk_gaussian}b by considering the fact that we have assign \SI {0.12}{\micro \s } to each step). The histograms are fitted with lognormal distribution function (Equation \ref {eq:Log-norm}). Mean value of the decay time $<\tau >$ or center of the histograms are roughly same for all the histograms. It means the duration of the event doesn't affect the mean value of the histograms. Also, by increasing the event duration, the width of the histogram decrease. Accordingly, by having more statistic of sub-bursts within each event, the rotational diffusion time can be specified more precisely. \textbf  {b)} Width of each histogram can be extracted from Equation \ref {eq:Log-norm}. In this equation, $\sigma $ is standard deviation of natural logarithm of the decay times. Fitted parameter of $\sigma $ are listed on right side of (b) and have been plotted as blue dots as a function of event duration (x axis). The plot has been fitted (red curve) with $f(x)=\frac  {A}{\sqrt  x}$, where $A$ is the fitting parameter (1.51).\relax }}{16}{figure.caption.9}\protected@file@percent }
\newlabel{S_Random_walk_hist}{{S9}{16}{\textbf {a)} Histogram of simulated decay times (Fig.~\ref {S_random_walk_gaussian}e). Each color corresponds to a specific duration of the event ($\sigma $ of the gaussian curve in Fig.~\ref {S_random_walk_gaussian}b by considering the fact that we have assign \SI {0.12}{\micro \s } to each step). The histograms are fitted with lognormal distribution function (Equation \ref {eq:Log-norm}). Mean value of the decay time $<\tau >$ or center of the histograms are roughly same for all the histograms. It means the duration of the event doesn't affect the mean value of the histograms. Also, by increasing the event duration, the width of the histogram decrease. Accordingly, by having more statistic of sub-bursts within each event, the rotational diffusion time can be specified more precisely. \textbf {b)} Width of each histogram can be extracted from Equation \ref {eq:Log-norm}. In this equation, $\sigma $ is standard deviation of natural logarithm of the decay times. Fitted parameter of $\sigma $ are listed on right side of (b) and have been plotted as blue dots as a function of event duration (x axis). The plot has been fitted (red curve) with $f(x)=\frac {A}{\sqrt x}$, where $A$ is the fitting parameter (1.51).\relax }{figure.caption.9}{}}
\newlabel{S_Random_walk_hist@cref}{{[figure][9][]S9}{[1][16][]16}}
\@writefile{toc}{\contentsline {section}{\numberline {S6}LSPR based detection}{17}{section.6}\protected@file@percent }
\newlabel{LSPR based detection}{{S6}{17}{LSPR based detection}{section.6}{}}
\newlabel{LSPR based detection@cref}{{[section][6][]S6}{[1][16][]17}}
\@writefile{lof}{\contentsline {figure}{\numberline {S10}{\ignorespaces \textbf  {a)} Scatter plot of length and diameter of the GNRs (same as blue population in Fig.\nobreakspace  {}\ref {S_TEM_hist}a) with calculated scattering cross section for each nanorod as color. The scattering cross section have been calculated by MNPBEM, for linearly polarized light along the main axis of each GNR and wavelength of \SI {785}{\nm } (same wavelength as our laser) in water as medium. \textbf  {b)} To remove the nanorods which are out of resonance, we have set a threshold on the scattering cross section (\SI {1100}{\nm ^2}). 1261 GNRs have scattering cross section higher than threshold. \textbf  {c)} Histogram of calculated rotational diffusion coefficients of GNRs in (a) and (b). In the blue histogram, all the GNRs have been considered and in the green histogram, just higher than thresholded GNRs have been considered. The green histogram is narrower than the blue one which indicates the selectivity of our method (based on localized surface plasmon resonance (LSPR)). The small difference of the mean values in these histograms is due to the small difference of the average LSPR peak in comparison to our laser wavelength (\SI {785}{\nm }), that has been shown in Fig.\nobreakspace  {}\ref {S_GNR_spectrum}. The gray and yellow histograms of Fig. 2j in the main text are equivalent of the blue and green histograms by considering \SI {2.2}{\nm } CTAB layer (Cetyltrimethylammonium Bromide). \textbf  {d, e)} Histograms of length and diameters of GNRs after thresholding shown in (b) with mean values of $L_{mean}=\SI {55.4}{\nm }$ and $D_{mean}=\SI {14.8}{\nm }$.\relax }}{18}{figure.caption.10}\protected@file@percent }
\newlabel{S_TEM_scat}{{S10}{18}{\textbf {a)} Scatter plot of length and diameter of the GNRs (same as blue population in Fig.~\ref {S_TEM_hist}a) with calculated scattering cross section for each nanorod as color. The scattering cross section have been calculated by MNPBEM, for linearly polarized light along the main axis of each GNR and wavelength of \SI {785}{\nm } (same wavelength as our laser) in water as medium. \textbf {b)} To remove the nanorods which are out of resonance, we have set a threshold on the scattering cross section (\SI {1100}{\nm ^2}). 1261 GNRs have scattering cross section higher than threshold. \textbf {c)} Histogram of calculated rotational diffusion coefficients of GNRs in (a) and (b). In the blue histogram, all the GNRs have been considered and in the green histogram, just higher than thresholded GNRs have been considered. The green histogram is narrower than the blue one which indicates the selectivity of our method (based on localized surface plasmon resonance (LSPR)). The small difference of the mean values in these histograms is due to the small difference of the average LSPR peak in comparison to our laser wavelength (\SI {785}{\nm }), that has been shown in Fig.~\ref {S_GNR_spectrum}. The gray and yellow histograms of Fig. 2j in the main text are equivalent of the blue and green histograms by considering \SI {2.2}{\nm } CTAB layer (Cetyltrimethylammonium Bromide). \textbf {d, e)} Histograms of length and diameters of GNRs after thresholding shown in (b) with mean values of $L_{mean}=\SI {55.4}{\nm }$ and $D_{mean}=\SI {14.8}{\nm }$.\relax }{figure.caption.10}{}}
\newlabel{S_TEM_scat@cref}{{[figure][10][]S10}{[1][17][]18}}
\@writefile{lof}{\contentsline {figure}{\numberline {S11}{\ignorespaces  Calculated histograms of rotational diffusion coefficients $\Theta $ for different thresholds of scattering cross sections. \textbf  {a)} Histogram of $\Theta $ from the whole population of GNRs from TEM images (blues circles in Fig.\nobreakspace  {}\ref {S_TEM_scat}b) without any selection on the GNRs. \textbf  {b)} Histogram of the selected population of GNRs with scattering cross section higher than \SI {300}{\nm ^2} and a lognormal fitted curve on it. \textbf  {c)} Histogram of $\Theta $ for selected GNRs with \SI {1100}{\nm ^2} as threshold, same population as Fig.\nobreakspace  {}\ref {S_TEM_scat}b. \textbf  {d)} Histogram of $\Theta $ by setting \SI {1600}{\nm ^2} as the threshold. The width of the histograms becomes narrow by increasing the threshold. All the histograms have been plotted by considering \SI {2.2}{\nm } CTAB layer.\relax }}{19}{figure.caption.11}\protected@file@percent }
\newlabel{S_TEM_higher_threshold}{{S11}{19}{Calculated histograms of rotational diffusion coefficients $\Theta $ for different thresholds of scattering cross sections. \textbf {a)} Histogram of $\Theta $ from the whole population of GNRs from TEM images (blues circles in Fig.~\ref {S_TEM_scat}b) without any selection on the GNRs. \textbf {b)} Histogram of the selected population of GNRs with scattering cross section higher than \SI {300}{\nm ^2} and a lognormal fitted curve on it. \textbf {c)} Histogram of $\Theta $ for selected GNRs with \SI {1100}{\nm ^2} as threshold, same population as Fig.~\ref {S_TEM_scat}b. \textbf {d)} Histogram of $\Theta $ by setting \SI {1600}{\nm ^2} as the threshold. The width of the histograms becomes narrow by increasing the threshold. All the histograms have been plotted by considering \SI {2.2}{\nm } CTAB layer.\relax }{figure.caption.11}{}}
\newlabel{S_TEM_higher_threshold@cref}{{[figure][11][]S11}{[1][19][]19}}
\@writefile{toc}{\contentsline {subsection}{\numberline {S6.1}Spectrum of the GNR solution}{19}{subsection.6.1}\protected@file@percent }
\newlabel{Spectrum of the GNR solution}{{S6.1}{19}{Spectrum of the GNR solution}{subsection.6.1}{}}
\newlabel{Spectrum of the GNR solution@cref}{{[subsection][1][6]S6.1}{[1][19][]19}}
\citation{Thermoplasmonics}
\citation{Thermoplasmonics}
\citation{rings2012rotational}
\citation{rings2012rotational}
\@writefile{lof}{\contentsline {figure}{\numberline {S12}{\ignorespaces Absorption spectrum (blue) of the GNR solution (as an ensemble measurement) that have been used in this paper which shows two clear peaks at around \SI {768}{\nm } as longitudinal plasmon resonance and \SI {515}{\nm } as transverse one. The red vertical line is corresponding to the laser wavelength (\SI {785}{\nm }) that have used in our measurement.\relax }}{20}{figure.caption.12}\protected@file@percent }
\newlabel{S_GNR_spectrum}{{S12}{20}{Absorption spectrum (blue) of the GNR solution (as an ensemble measurement) that have been used in this paper which shows two clear peaks at around \SI {768}{\nm } as longitudinal plasmon resonance and \SI {515}{\nm } as transverse one. The red vertical line is corresponding to the laser wavelength (\SI {785}{\nm }) that have used in our measurement.\relax }{figure.caption.12}{}}
\newlabel{S_GNR_spectrum@cref}{{[figure][12][]S12}{[1][20][]20}}
\@writefile{toc}{\contentsline {section}{\numberline {S7}Rotational Hot Brownian motion (HBM)}{20}{section.7}\protected@file@percent }
\newlabel{HBM}{{S7}{20}{Rotational Hot Brownian motion (HBM)}{section.7}{}}
\newlabel{HBM@cref}{{[section][7][]S7}{[1][20][]20}}
\@writefile{toc}{\contentsline {subsection}{\numberline {S7.1}Theory and simulation}{20}{subsection.7.1}\protected@file@percent }
\newlabel{HBM_theory}{{S7.1}{20}{Theory and simulation}{subsection.7.1}{}}
\newlabel{HBM_theory@cref}{{[subsection][1][7]S7.1}{[1][20][]20}}
\newlabel{eq:delta_T}{{9}{20}{Theory and simulation}{equation.7.9}{}}
\newlabel{eq:delta_T@cref}{{[equation][9][]9}{[1][20][]20}}
\citation{fulcher1925analysis}
\citation{rings2010hot}
\citation{fulcher1925analysis,rings2010hot}
\newlabel{eq:T_HBM}{{10}{21}{Theory and simulation}{equation.7.10}{}}
\newlabel{eq:T_HBM@cref}{{[equation][10][]10}{[1][21][]21}}
\newlabel{eq:eta_T}{{11}{21}{Theory and simulation}{equation.7.11}{}}
\newlabel{eq:eta_T@cref}{{[equation][11][]11}{[1][21][]21}}
\newlabel{eq:Theta_eff}{{12}{21}{Theory and simulation}{equation.7.12}{}}
\newlabel{eq:Theta_eff@cref}{{[equation][12][]12}{[1][21][]21}}
\@writefile{lof}{\contentsline {figure}{\numberline {S13}{\ignorespaces Calculated rotational diffusion time by considering $\tau =\frac  {1}{6\Theta }$. We have calculated $\Theta $ by Tirado's formula for the distribution of our GNRs from TEM images (Fig.\nobreakspace  {}\ref {S_TEM_hist}a blue circles) and considering \SI {2.5}{\nm } CTAB layer. \textbf  {a)} Without considering any heating. \textbf  {b)} By considering \SI {49}{\micro \W } incident power (\SI {785}{\nm } as wavelength), we calculate the absorption cross section $\sigma _{abs}$, effective temperature $T_{HBM}$ and the effective viscosity $\eta _{HBM}$ for each GNR and finally we calculate $\Theta _{HBM}$ by equation \ref {eq:Theta_eff} with considering \SI {2.2}{\nm } CATB layer. Then plot the histograms of $\tau = \frac  {1}{6\Theta }$. \textbf  {c)} Histogram of $\tau $ for \SI {147}{\micro \W } as the incident power. \textbf  {d)} Histogram of $\tau $ for the incident power of \SI {262}{\micro \W }. \textbf  {e)} Histogram of rotational diffusion times $\tau $ for the incident power of \SI {369}{\micro \W }. A second population of diffusion times appears by increasing the incident power. Which are corresponding to on the resonance GNRs which have been heated more than others.\relax }}{23}{figure.caption.13}\protected@file@percent }
\newlabel{S_HBM_simulation}{{S13}{23}{Calculated rotational diffusion time by considering $\tau =\frac {1}{6\Theta }$. We have calculated $\Theta $ by Tirado's formula for the distribution of our GNRs from TEM images (Fig.~\ref {S_TEM_hist}a blue circles) and considering \SI {2.5}{\nm } CTAB layer. \textbf {a)} Without considering any heating. \textbf {b)} By considering \SI {49}{\micro \W } incident power (\SI {785}{\nm } as wavelength), we calculate the absorption cross section $\sigma _{abs}$, effective temperature $T_{HBM}$ and the effective viscosity $\eta _{HBM}$ for each GNR and finally we calculate $\Theta _{HBM}$ by equation \ref {eq:Theta_eff} with considering \SI {2.2}{\nm } CATB layer. Then plot the histograms of $\tau = \frac {1}{6\Theta }$. \textbf {c)} Histogram of $\tau $ for \SI {147}{\micro \W } as the incident power. \textbf {d)} Histogram of $\tau $ for the incident power of \SI {262}{\micro \W }. \textbf {e)} Histogram of rotational diffusion times $\tau $ for the incident power of \SI {369}{\micro \W }. A second population of diffusion times appears by increasing the incident power. Which are corresponding to on the resonance GNRs which have been heated more than others.\relax }{figure.caption.13}{}}
\newlabel{S_HBM_simulation@cref}{{[figure][13][]S13}{[1][22][]23}}
\@writefile{toc}{\contentsline {subsection}{\numberline {S7.2}Measured rotational HBM time trace}{24}{subsection.7.2}\protected@file@percent }
\newlabel{HBM_measured}{{S7.2}{24}{Measured rotational HBM time trace}{subsection.7.2}{}}
\newlabel{HBM_measured@cref}{{[subsection][2][7]S7.2}{[1][23][]24}}
\@writefile{lof}{\contentsline {figure}{\numberline {S14}{\ignorespaces An example of measured Rotational Hot Brownian Motion for an on the resonance GNR. Part (e) is the same excerpt that is shown in Fig.3j in the main text. With \SI {369}{\micro \W } as incident power. \textbf  {a)} \SI {100}{\milli \s } scattering time trace which shows clear events. \textbf  {b)} Intensity graph of the autocorrelation over scattering trace in (a) shows three events. By setting a threshold of 0.1 in the contrast of autocorrelation, the second two events have been considered an one event (probably due to translational diffusion of the same GNR out of and into the confocal center). \textbf  {c, d)} Part of the two events that show fast and high amplitude fluctuations. \textbf  {g, h)} Autocorrelation of the two highlighted events in (a) and a single exponential decay (red) as a fitting function which shows \SI {5.8}{\micro \s } and \SI {6.6}{\micro \s } decay times for the first and the second events, respectively.\relax }}{24}{figure.caption.14}\protected@file@percent }
\newlabel{S_HBM trace}{{S14}{24}{An example of measured Rotational Hot Brownian Motion for an on the resonance GNR. Part (e) is the same excerpt that is shown in Fig.3j in the main text. With \SI {369}{\micro \W } as incident power. \textbf {a)} \SI {100}{\milli \s } scattering time trace which shows clear events. \textbf {b)} Intensity graph of the autocorrelation over scattering trace in (a) shows three events. By setting a threshold of 0.1 in the contrast of autocorrelation, the second two events have been considered an one event (probably due to translational diffusion of the same GNR out of and into the confocal center). \textbf {c, d)} Part of the two events that show fast and high amplitude fluctuations. \textbf {g, h)} Autocorrelation of the two highlighted events in (a) and a single exponential decay (red) as a fitting function which shows \SI {5.8}{\micro \s } and \SI {6.6}{\micro \s } decay times for the first and the second events, respectively.\relax }{figure.caption.14}{}}
\newlabel{S_HBM trace@cref}{{[figure][14][]S14}{[1][23][]24}}
\@writefile{lof}{\contentsline {figure}{\numberline {S15}{\ignorespaces An example of rotational diffusion with high laser power (\SI {369}{\micro \W }) for a GNR which is not completely on the resonance. part (d) is same as the sub-bursts shown in Fig.3i in the main text. \textbf  {a)} Scattering time trace which shows lower amplitude fluctuations in comparison to Fig.\nobreakspace  {}\ref {S_HBM trace}a. \textbf  {b)} By considering 0.1 as the threshold of the autocorrelation contrast, all the fluctuations have been considered as one event. \textbf  {c)} zoom in to part of the event with several sub-bursts. \textbf  {d)} Further Zoom in on the sub-bursts shows some slow fluctuations in comparison to Fig.\nobreakspace  {}\ref {S_HBM trace}e. Notice, the y axis has been plotted in the same scale as Fig.\nobreakspace  {}\ref {S_HBM trace}e. \textbf  {e)} Autocorrelation of the whole event with a single exponential fitted function (red) which shows \SI {12.7}{\micro \s } as decay time. Which means slower rotational diffusion in comparison to the events in Fig.\nobreakspace  {}\ref {S_HBM trace}. Which can be due to the lower absorption of the incident power and consequently higher local viscosity of surrounding water.\relax }}{25}{figure.caption.15}\protected@file@percent }
\newlabel{S_HBM_slow}{{S15}{25}{An example of rotational diffusion with high laser power (\SI {369}{\micro \W }) for a GNR which is not completely on the resonance. part (d) is same as the sub-bursts shown in Fig.3i in the main text. \textbf {a)} Scattering time trace which shows lower amplitude fluctuations in comparison to Fig.~\ref {S_HBM trace}a. \textbf {b)} By considering 0.1 as the threshold of the autocorrelation contrast, all the fluctuations have been considered as one event. \textbf {c)} zoom in to part of the event with several sub-bursts. \textbf {d)} Further Zoom in on the sub-bursts shows some slow fluctuations in comparison to Fig.~\ref {S_HBM trace}e. Notice, the y axis has been plotted in the same scale as Fig.~\ref {S_HBM trace}e. \textbf {e)} Autocorrelation of the whole event with a single exponential fitted function (red) which shows \SI {12.7}{\micro \s } as decay time. Which means slower rotational diffusion in comparison to the events in Fig.~\ref {S_HBM trace}. Which can be due to the lower absorption of the incident power and consequently higher local viscosity of surrounding water.\relax }{figure.caption.15}{}}
\newlabel{S_HBM_slow@cref}{{[figure][15][]S15}{[1][24][]25}}
\@writefile{toc}{\contentsline {section}{\numberline {S8}Applied torque by the laser}{25}{section.8}\protected@file@percent }
\newlabel{torque }{{S8}{25}{Applied torque by the laser}{section.8}{}}
\newlabel{torque @cref}{{[section][8][]S8}{[1][25][]25}}
\citation{Bohren}
\citation{Bohren}
\newlabel{eq:polarizability}{{13}{26}{Applied torque by the laser}{equation.8.13}{}}
\newlabel{eq:polarizability@cref}{{[equation][13][]13}{[1][26][]26}}
\newlabel{eq:Torque_potential}{{16}{26}{Applied torque by the laser}{equation.8.16}{}}
\newlabel{eq:Torque_potential@cref}{{[equation][16][]16}{[1][26][]26}}
\@writefile{lof}{\contentsline {figure}{\numberline {S16}{\ignorespaces \textbf  {a)} Effective temperature $T_{HBM}$ of a GNR with \SI {14.9}{\nm } as diameter and \SI {51.7}{\nm } length as a function of incident wavelength, which shows a peak at \SI {750}{\nm } (Which is the average resonance of our GNRs, see \ref {S_GNR_spectrum}). Different colors are corresponding to 4 different powers: 49 (blue), 147 (green), 262 (orange) and \SI {369}{\micro \W } (red). By increasing the temperature, the effective temperature increase, especially at around the resonance wavelength. \textbf  {b)} Potential of the GNR in an applied electric field as a function of the angle $\theta $ (the angle between the GNR main axis and the incident electric field). The colors are corresponding to the different powers that are mentioned in (a). Maximum absolute value of potential is related the highest power (red) that occurs at $\theta $=0, $\pi $ and $2\pi $ which is around \SI {8e-21}{\N \m }. If we compare it with the value of $k_BT$ at this temperature (that is corresponding to the Brownian motion) which is $k_BT = (1.38\times 10^{-23}) 420$ = \SI {5.79e-21}{\N \m }, we find that maximum absolute potential for on the resonance GNR is 1.38 times more than $k_BT$. It means the applied torque has a minor effect on the rotational Brownian motion, even in our highest power (\SI {369}{\micro \W }).\relax }}{27}{figure.caption.16}\protected@file@percent }
\newlabel{S_alpha}{{S16}{27}{\textbf {a)} Effective temperature $T_{HBM}$ of a GNR with \SI {14.9}{\nm } as diameter and \SI {51.7}{\nm } length as a function of incident wavelength, which shows a peak at \SI {750}{\nm } (Which is the average resonance of our GNRs, see \ref {S_GNR_spectrum}). Different colors are corresponding to 4 different powers: 49 (blue), 147 (green), 262 (orange) and \SI {369}{\micro \W } (red). By increasing the temperature, the effective temperature increase, especially at around the resonance wavelength. \textbf {b)} Potential of the GNR in an applied electric field as a function of the angle $\theta $ (the angle between the GNR main axis and the incident electric field). The colors are corresponding to the different powers that are mentioned in (a). Maximum absolute value of potential is related the highest power (red) that occurs at $\theta $=0, $\pi $ and $2\pi $ which is around \SI {8e-21}{\N \m }. If we compare it with the value of $k_BT$ at this temperature (that is corresponding to the Brownian motion) which is $k_BT = (1.38\times 10^{-23}) 420$ = \SI {5.79e-21}{\N \m }, we find that maximum absolute potential for on the resonance GNR is 1.38 times more than $k_BT$. It means the applied torque has a minor effect on the rotational Brownian motion, even in our highest power (\SI {369}{\micro \W }).\relax }{figure.caption.16}{}}
\newlabel{S_alpha@cref}{{[figure][16][]S16}{[1][27][]27}}
\@writefile{toc}{\contentsline {section}{\numberline {S9}Rotational diffusion in PVA solutions}{28}{section.9}\protected@file@percent }
\newlabel{PVA}{{S9}{28}{Rotational diffusion in PVA solutions}{section.9}{}}
\newlabel{PVA@cref}{{[section][9][]S9}{[1][27][]28}}
\@writefile{toc}{\contentsline {subsection}{\numberline {S9.1}preparation of polymer solution}{28}{subsection.9.1}\protected@file@percent }
\newlabel{PVA solution}{{S9.1}{28}{preparation of polymer solution}{subsection.9.1}{}}
\newlabel{PVA solution@cref}{{[subsection][1][9]S9.1}{[1][27][]28}}
\@writefile{toc}{\contentsline {subsection}{\numberline {S9.2}Binding affinity of PVA to the GNRs at very low concentrations}{28}{subsection.9.2}\protected@file@percent }
\newlabel{Adsorption probability of PVA}{{S9.2}{28}{Binding affinity of PVA to the GNRs at very low concentrations}{subsection.9.2}{}}
\newlabel{Adsorption probability of PVA@cref}{{[subsection][2][9]S9.2}{[1][28][]28}}
\bibdata{acs-output,SupplementaryRef}
\bibcite{hohenester2012mnpbem}{{1}{2012}{{Hohenester and Tr{\"u}gler}}{{Hohenester, and Tr{\"u}gler}}}
\bibcite{Thermoplasmonics}{{2}{2017}{{Baffou}}{{}}}
\bibcite{rings2012rotational}{{3}{2012}{{Rings et~al.}}{{Rings, Chakraborty, and Kroy}}}
\bibcite{fulcher1925analysis}{{4}{1925}{{Fulcher}}{{}}}
\bibcite{rings2010hot}{{5}{2010}{{Rings et~al.}}{{Rings, Schachoff, Selmke, Cichos, and Kroy}}}
\bibcite{Bohren}{{6}{1998}{{Bohren and Huffman}}{{Bohren, and Huffman}}}
\mciteSetMaxCount{main}{bibitem}{6}
\mciteSetMaxCount{main}{subitem}{1}
\mciteSetMaxWidth{main}{bibitem}{384930}
\mciteSetMaxWidth{main}{subitem}{0}
\@writefile{lof}{\contentsline {figure}{\numberline {S17}{\ignorespaces Binding affinity $K=\frac  {p_1}{p_0}$ versus the concentration of PVA in logarithmic scale. Which shows for extremely low concentration of PVA, the binding affinity to the GNRs sharply increase.\relax }}{29}{figure.caption.17}\protected@file@percent }
\newlabel{S_PVA_Affinity}{{S17}{29}{Binding affinity $K=\frac {p_1}{p_0}$ versus the concentration of PVA in logarithmic scale. Which shows for extremely low concentration of PVA, the binding affinity to the GNRs sharply increase.\relax }{figure.caption.17}{}}
\newlabel{S_PVA_Affinity@cref}{{[figure][17][]S17}{[1][28][]29}}
\@writefile{toc}{\contentsline {section}{References}{29}{section*.18}\protected@file@percent }
\gdef \@abspage@last{29}
